# Supplementary material for: A genome-wide nucleosome-resolution map of promoter-centered interactions in human cells corroborates the enhancer-promoter looping model
Source: eLife. 2024 Dec 17;12:RP91596. doi: 10.7554/eLife.91596 (PMC11651654; doi:10.7554/eLife.91596)
Supplement: Figure 1—figure supplement 1—source data 1. [file elife-91596-fig1-figsupp1-data1.zip]

Archive with 5 entries (4 files):
- Figure1S1SourceData1/
- Figure1S1SourceData1/9_16_2021_1_58_03 PM (digestion-ligation) - marker.tif
- __MACOSX/Figure1S1SourceData1/._9_16_2021_1_58_03 PM (digestion-ligation) - marker.tif
- Figure1S1SourceData1/9_16_2021_1_58_03 PM (digestion-ligation).tif
- __MACOSX/Figure1S1SourceData1/._9_16_2021_1_58_03 PM (digestion-ligation).tif
